# Supplementary material for: Dictionary-enhanced imaging cytometry
Source: Sci Rep. 2017 Feb 22;7:43148. doi: 10.1038/srep43148 (PMC5320489; doi:10.1038/srep43148)
Supplement: Supplementary Dataset 1 [file srep43148-s2.zip]

Archive with 3 entries (2 files):
- SUPP_DATA_1 2.mat
- __MACOSX/
- __MACOSX/._SUPP_DATA_1 2.mat
